# Supplementary material for: Shaping Neuronal Network Activity by Presynaptic Mechanisms
Source: PLoS Comput Biol. 2015 Sep 15;11(9):e1004438. doi: 10.1371/journal.pcbi.1004438 (PMC4570815; doi:10.1371/journal.pcbi.1004438)
Supplement: S1 Software — A readme file, included in the archive, briefly describes the general flow of the simulation. The demo scripts included in the archive reproduce the effects of asynchronous release on neuronal network activity as demonstrated in Fig 2. The code is written in Matlab and requires the Matlab programming environment (version 7.3, The Mathworks Inc.). (ZIP) [file pcbi.1004438.s007.zip]

Archive with 14 entries (14 files):
- call_main.m
- generate_powerlaw_sequence.m
- hist_XY.m
- histc_XY.m
- main.m
- model_calcium_to_probability.m
- model_dynamic_RRP_repleneshing_tau.m
- model_initialize.m
- model_load_default_params.m
- model_manage_display.m
- model_manage_exp.m
- model_params_new.m
- model_store_raster.m
- readme.txt
