# Supplementary material for: Shaping Neuronal Network Activity by Presynaptic Mechanisms
Source: PLoS Comput Biol. 2015 Sep 15;11(9):e1004438. doi: 10.1371/journal.pcbi.1004438 (PMC4570815; doi:10.1371/journal.pcbi.1004438)
Supplement: S1 Software — A readme file, included in the archive, briefly describes the general flow of the simulation. The demo scripts included in the archive reproduce the effects of asynchronous release on neuronal network activity as demonstrated in Fig 2. The code is written in Matlab and requires the Matlab programming environment (version 7.3, The Mathworks Inc.). (ZIP) [file pcbi.1004438.s007.zip › call_main.m]

%This function sets the simulation parameters, calls the simulation
%function main and stores the output

function call_main()
total_time = tic;
c_start = clock;
%define the default parameter override struct
param = [];
param.do_experiment = true;%true = check for change in experimental conditions throughout the model run (for example, change in calcium efflux rate).
param.display_state = true;%true = display the activity of the model as it runs

param.T = 60*60*1000; %simulation time in msec
%single_neuron data saving
param.save_RRP_neurons = 1;
param.save_UPP_neurons =1;
param.save_RP_neurons = 1;
param.save_CA2_neurons = 1;
param.save_neu_output = 1;
param.save_time_resolution_ms = 10;
param.min_deg_percentile = 0;
param.n_saved_neurons = 800;
% important! change these values to use multiple synapses
param.NSyn = 1; %40;
param.multi_synapse_EPSP_reduction_ratio =1; %10;

%run the simulation
[raster, Exp, connection_weight_mat] = main(param);

%save results
c = clock;
if  isfield(Exp,'title')
    filename = sprintf('model_results_%s_%d%d%d_%d%d%d.mat',Exp.title,c(1)-2000,c(2),c(3),c(4),c(5),floor(c(6)));
else
    filename = sprintf('model_results_%s_%d%d%d_%d%d%d.mat','NoExpTitle',c(1)-2000,c(2),c(3),c(4),c(5),floor(c(6)));
end
save(filename,'-v7.3');
toc(total_time);
