# Supplementary material for: Shaping Neuronal Network Activity by Presynaptic Mechanisms
Source: PLoS Comput Biol. 2015 Sep 15;11(9):e1004438. doi: 10.1371/journal.pcbi.1004438 (PMC4570815; doi:10.1371/journal.pcbi.1004438)
Supplement: S1 Software — A readme file, included in the archive, briefly describes the general flow of the simulation. The demo scripts included in the archive reproduce the effects of asynchronous release on neuronal network activity as demonstrated in Fig 2. The code is written in Matlab and requires the Matlab programming environment (version 7.3, The Mathworks Inc.). (ZIP) [file pcbi.1004438.s007.zip › generate_powerlaw_sequence.m]

function [ output_vec, K, sigma, theta ] = generate_powerlaw_sequence( y1_max,y2_min,C,num )
%Creates a number sequence of length num using the random
%generalized pareto number generator.
%Generated number sequence adhears to several constraints:
%1. sum of number sequence is close (+- tolerance) to C
%2. minimal degree is y2_min
%3. maximal degree is y1_max
%
% Usage Example:
% [ output_vec, K, sigma, theta ] = generate_powerlaw_sequence(800,1,10400,800 );
% plot(sort(output_vec,'descend'))
%
%Written by Omri Perez on 27.08.2012

mode= 2; %1 is original, 2 is adaptive
tolerance = num/200;
theta=y2_min;
output_vec=[];
K=0;
if K==0
    start_sigma=(C/num)*(0.5)*1.2;
    end_sigma=(C/num)*(0.5)*0.2;
elseif K~=0.5
    start_sigma=(C/num)*(0.25/K)*1.7;
    end_sigma=(C/num)*(0.25/K)*0.2;
else %tighter bounds
    start_sigma=(C/num)*(0.25/K)*1.6;
    end_sigma=(C/num)*(0.25/K)*0.70;
end

switch mode
    case 1
        for sigma=start_sigma:-0.075:end_sigma
            for attempt = 1: 200
                %         K = log2(sigma)/10;
                R = floor(gprnd(K,sigma,theta,num,1));
                exceed_index=R>y1_max;
                retries=10;
                while any(exceed_index) && retries
                    R(exceed_index) = floor(gprnd(K,sigma,theta,sum(exceed_index),1));
                    exceed_index=R>y1_max;
                    retries=retries-1;
                end
               
                if max(R)<=y1_max && (sum(R) > C - tolerance && sum(R) < C + tolerance)
                    output_vec=R;
                    
                    return
                end
            end
            
        end
        max(R)
        sum(R)
        disp('Failed to generate sequence')
    case 2
        matched=false;
        sigma = start_sigma;
        while ~matched
            R = floor(gprnd(K,sigma,theta,num,1));
            exceed_index=R>y1_max;

            while any(exceed_index)
                R(exceed_index) = floor(gprnd(K,sigma,theta,sum(exceed_index),1));
                exceed_index=R>y1_max;
               
            end

            if sum(R) < C - tolerance || sum(R) >C + tolerance
                sigma=sigma.*(0.95 + 0.05*(C/sum(R)));

            elseif max(R)<=y1_max && (sum(R) > C - tolerance && sum(R) < C + tolerance)
                output_vec=R;
                matched=true;

            end
            
        end
end
