# Supplementary material for: Shaping Neuronal Network Activity by Presynaptic Mechanisms
Source: PLoS Comput Biol. 2015 Sep 15;11(9):e1004438. doi: 10.1371/journal.pcbi.1004438 (PMC4570815; doi:10.1371/journal.pcbi.1004438)
Supplement: S1 Software — A readme file, included in the archive, briefly describes the general flow of the simulation. The demo scripts included in the archive reproduce the effects of asynchronous release on neuronal network activity as demonstrated in Fig 2. The code is written in Matlab and requires the Matlab programming environment (version 7.3, The Mathworks Inc.). (ZIP) [file pcbi.1004438.s007.zip › histc_XY.m]

%This function takes two vectors in the same length and returns the values
%of y for each bin of x.
% The idea: each (x,y) pair is a coordinate in 2D and we want to create a
% histogram of the y values according to their x value.
%
% The values of x_bin are the EDGES of the bins:
% for example, if I want 5 bins between 0 and 10:
% x_bin_vec = [0 2 4 6 8 10]
% NOTICE: length(x_bin_vec) = 6!!
%x: bin_from <= x < bin_to

%%% CHANGED 11/09/2011
%%% added the option for multiple columns from y => treates each column
%%% differently 
%to do so - makes x and y into column vectors
function bin_cell = histc_XY(x,y,x_bin_vec)

if size(x,1) == 1 && size(x,2) > 1
    x = x';
end

if size(y,1) == 1 && size(y,2) > 1
    y = y';
end

if size(x,1) == size(y,2)
    y = y';
    fprintf('y and x dimensions do not match => y transposed\n');
end

if size(x,1) ~= size(y,1)
    fprintf('y and x dimensions do not match at all!!\n');
    beep
end

%now let the algorithm begin

[sorted_x, sorted_x_ind] = sort(x);
sorted_y = y(sorted_x_ind,:);

Nbins = length(x_bin_vec)-1;
bin_cell = cell(Nbins,1);


for bin_ind = 1:Nbins
    bin_from = x_bin_vec(bin_ind);
    bin_to = x_bin_vec(bin_ind+1);
    
    ind_from = find(sorted_x >= bin_from,1);
    ind_to = find(sorted_x < bin_to,1,'last');
    
    bin_cell{bin_ind} = sorted_y(ind_from:ind_to,: );

end
