# Supplementary material for: Shaping Neuronal Network Activity by Presynaptic Mechanisms
Source: PLoS Comput Biol. 2015 Sep 15;11(9):e1004438. doi: 10.1371/journal.pcbi.1004438 (PMC4570815; doi:10.1371/journal.pcbi.1004438)
Supplement: S1 Software — A readme file, included in the archive, briefly describes the general flow of the simulation. The demo scripts included in the archive reproduce the effects of asynchronous release on neuronal network activity as demonstrated in Fig 2. The code is written in Matlab and requires the Matlab programming environment (version 7.3, The Mathworks Inc.). (ZIP) [file pcbi.1004438.s007.zip › main.m]

function [raster, Exp, connection_weight_mat] = main(external_params)
% MAIN Executes the model
% Written by Omri Perez 02.06.2011
% Last modified by Omri Perez 2015 

% Time resolution of the model is 1 ms
% Outputs:
% raster is a struct containing two variables:
%   neu_firing_id is a vector maintaining firing neuron id
%   neu_firing_time is a vector maintaining firing times
% Exp contains experiment related information
% connection_weight_mat holds the final weights of the synapses;

%% initialize experiment
context='Experiment'; %setting context
model_params_new; %get parameters
if do_experiment
    t=0; %for initialization of the experiment
    model_manage_exp;
    if Exp.type~=2
%        Stimulation -  not implemented at the moment
    end
end
model_initialize; %initialize data structres

% main loop: Iterate over the entire time period
fprintf('Running experiment. Length = %d ms\n', T);

%% Initialize main loop
for t= 1: T
    %% Experimental manipulations
    if do_experiment
        model_manage_exp;
        if Exp.StopExperiment
            t=t-1;
            break
        end
    end
    %% update parameters
    % hyper polarize neurons that fired in the previous simulation step
    neu_voltage(curr_firing_neu)=hyper_polarize_voltage;
    
    %account for membrane voltage leakage
    neu_voltage(~curr_firing_neu)=neu_voltage(~curr_firing_neu) + ...
        (standard_voltage-neu_voltage(~curr_firing_neu))./voltage_tau;
    
    %generate voltage gaussian noise
    if voltage_noise_SD
        voltage_noise=randn(N,1);
        % voltage_noise=randn(1,N);
        
        %find which noise values exceed the Standard Deviation limit
        voltage_noise_exceeded=abs(voltage_noise)>voltage_noise_max_SD;
        %clip these values to the limit
        voltage_noise(voltage_noise_exceeded)=voltage_noise_max_SD.*sign(voltage_noise(voltage_noise_exceeded));
        %add scaled colored noise to the voltage
        neu_voltage=neu_voltage+voltage_noise*voltage_noise_SD;
    end
    
    %% account for vesicular replenisment in RP, UPP and RRP
    % rate equations from (Ashery et al. 2000)
    scaled_calcium=neu_calcium_slow + basal_calcium; %includes only residual calcium
    if RRP_dynamic_repleneshing_both_calcium_types
        % calculate dynamic RRP repleneshing tau accounting for calcium influences
        scaled_calcium=scaled_calcium + neu_calcium_fast; %includes all types of calcium
        %         RRP_dynamic_repleneshing_tau=((scaled_calcium + Kd)./(scaled_calcium/RRP_repleneshing_tau)); %original derivation
        RRP_dynamic_repleneshing_tau=model_dynamic_RRP_repleneshing_tau(...
            max_RRP_repleneshing_k,scaled_calcium,Kd,calcium_effect_mode); %revaluation of voets, 2000
    else %just the slow calcium
        % calculate dynamic RRP repleneshing tau accounting for calcium influences
        RRP_dynamic_repleneshing_tau=model_dynamic_RRP_repleneshing_tau(...
            max_RRP_repleneshing_k,scaled_calcium,Kd,calcium_effect_mode); %revaluation of voets, 2000
        scaled_calcium=scaled_calcium + neu_calcium_fast; %includes all types of calcium
    end
    
    % calculate what amount of vesicle recycle goes back to RP
    RP_from_cell=(standard_RP-neu_RP)./RP_repleneshing_tau;
    
    % calculate which portion of UPP goes back to RP
    RP_from_UPP=neu_UPP./UPP_depleneshing_tau;
    
    % calculate which portion of RP goes forward to UPP
    UPP_from_RP=neu_RP./UPP_repleneshing_tau;
    
    % calculate which portion of RRP goes back to UPP
    UPP_from_RRP=neu_RRP./RRP_depleneshing_tau;
    
    % calculate  which portion of UPP goes forward to RRP
    RRP_from_UPP=neu_UPP./repmat(RRP_dynamic_repleneshing_tau,1,NSyn);
    
    
    % calculate net change in RP
    RP_addition=RP_from_cell + RP_from_UPP - UPP_from_RP;
    
    % calculate net change in UPP
    UPP_addition=UPP_from_RP + UPP_from_RRP  - RP_from_UPP - RRP_from_UPP;
    
    % calculate net change in RRP
    RRP_addition= RRP_from_UPP - UPP_from_RRP;
    
    % apply change to RRP
    neu_RRP=neu_RRP + RRP_addition;
    
    % apply change to UPP
    neu_UPP=neu_UPP + UPP_addition;
    
    % apply change to RP
    neu_RP=neu_RP + RP_addition;
    
    %vesicle release function of the total calcium level (release
    %probability)
    if calcium_effect_mode==0 %calcium affects release probability
        release_probability = min(model_calcium_to_probability(...
            (scaled_calcium),calcium_release_params).*calcium_impact,1);
    else %1,2 = release probability is constant and non-zero during AP
        release_probability = curr_firing_neu.*calcium_release_params.mode6.p_max;
    end
    
    %Synapse-wise release dependent on previous calcium levels
    neu_output = binornd(floor(neu_RRP), repmat(release_probability,1,NSyn)); 
        
    %detract current exocytosis from RRP
    neu_RRP=neu_RRP - neu_output; %vesicular  exocytosis
    
        %sum output across synapses
    neu_output = sum(neu_output,2);
    
    %scale effect of each vesicle
    neu_output=neu_output.*vesicle_quantal_voltage; %also inserts inhibitory/excitatory sign (see model_initialize.m)
    
    %ignore inibitory output?
    if dismiss_inhibitory
        neu_output(1:inihibitory_neu_num)=0;
    end
        
    %calculate current membrane voltage change due to inputs
    %multiply inputs by input weights and inhibitory/excitatory modifier and add to current voltage
   
    %note: connectivity matix is: row = from, column = 2, i.e in CM(2,1) = 1
    %it means that there is a directed connection from neuron 2 to neuron 1
    voltage_change=(neu_output'*connection_weight_mat)';
    
    %update membrane voltage
    neu_voltage=neu_voltage+voltage_change;
    
    %make sure we did not exceed max voltage
    neu_voltage(neu_voltage>max_voltage)=max_voltage;
    
    %account for calcium efflux (2 exponential process)
    %fast calcium tau
    if dynamic_fast_ca_efflux
        calcium_fast_efflux_tau = model_dynamic_efflux_tau(neu_calcium_fast,baseline_calcium_fast_efflux_tau, fast_ca_dynamic_tau, fast_ca_dynamic_max_ratio);
    end
    
    %update fast refilling calcium pool
    neu_calcium_fast = max(neu_calcium_fast - (neu_calcium_fast)./calcium_fast_efflux_tau, 0);
    
    %slow calcium tau
    if dynamic_slow_ca_efflux
        calcium_slow_efflux_tau = model_dynamic_efflux_tau(neu_calcium_slow, baseline_calcium_slow_efflux_tau, slow_ca_dynamic_tau, slow_ca_dynamic_max_ratio);
    end
    
    %update slow refilling calcium pool
    neu_calcium_slow = max(neu_calcium_slow - (neu_calcium_slow)./calcium_slow_efflux_tau, 0);
    
    %% Action Potential Mechanism
    %find which neurons should fire
    %i.e., neurons above threshold and refractoring
    curr_firing_neu=(neu_voltage>=action_potential_threshold) & ~neu_refractory_count;
      
    %update refractory counter
    neu_refractory_count(neu_refractory_count>0)=...
        neu_refractory_count((neu_refractory_count>0))-1;
    
    %set refractory counter for firing neurons
    neu_refractory_count(curr_firing_neu)=refractory_period;
    
    %set firing neuron voltage to max
    neu_voltage(curr_firing_neu)=max_voltage;
    
    % Account for calcium influx. Calcium influx is a single exponent effect which occurs for both calcium pools together
    %store a copy of the two calcium pool of the currently firing neurons
    curr_neu_calcium_slow=neu_calcium_slow(curr_firing_neu);
    curr_neu_calcium_slow=curr_neu_calcium_slow+slow_calcium_AP_influx;
    curr_neu_calcium_slow(curr_neu_calcium_slow>slow_calcium_max)=slow_calcium_max;
    
    %update from the current calcium levels
    neu_calcium_slow(curr_firing_neu) = curr_neu_calcium_slow;
    neu_calcium_fast(curr_firing_neu) = fast_calcium_max;
    
    
    %% graphical output
    model_manage_display;
    
    %% store current time step
    
    %Finish raster storing duties
    if nargout>0
        model_store_raster;
        %save the parameters every X ms
        if mod(t,save_time_resolution_ms) == 0
            t_ind = round(t/save_time_resolution_ms);
            raster.output_param_time_ms(find(raster.output_param_time_ms == 0,1)) = t;%save the time stamp at which parameters were saved
 
            if (save_RRP_neurons == 1)
                raster.RRPs(:,t_ind)=mean(neu_RRP(saved_neurons,:),2);
            else
                raster.RRPs(1,t_ind)=mean(neu_RRP(:));
            end

            if (save_UPP_neurons == 1)
                raster.UPPs(:,t_ind)=mean(neu_UPP(saved_neurons),2);
            else
                raster.UPPs(1,t_ind)=mean(neu_UPP(:));
            end

            if (save_RP_neurons == 1)
                raster.RPs(:,t_ind)=mean(neu_RP(saved_neurons),2);
            else
                raster.RPs(1,t_ind)=mean(neu_RP(:));
            end
     
            if (save_CA2_neurons == 1)
                raster.CA2(:,t_ind)=neu_calcium_slow(saved_neurons) + neu_calcium_fast(saved_neurons);
            else
                raster.CA2(1,t_ind)=mean(neu_calcium_slow+neu_calcium_fast);
            end
            
            if (save_prob_neurons == 1)
                raster.prob(:,t_ind)=release_probability(saved_neurons);
            else
                raster.prob(1,t_ind)=mean(release_probability);
            end
            
            if (save_neu_output == 1)
                raster.neu_output(:,t_ind)=neu_output(saved_neurons)./vesicle_quantal_voltage(saved_neurons);
            else
                raster.neu_output(1,t_ind)=mean(neu_output./vesicle_quantal_voltage);
            end
            
        end
        
    end
    
end %end of main loop
%Finish drawing duties
if display_state
    drawnow
    hold off
end
%Finish raster storing duties
if nargout>0
    %is the raster larger than the actual data?
    if length(raster.neu_firing_id)>raster_storage_idx
        %if so cut it down to size
        raster.neu_firing_id(raster_storage_idx+1:end)=[];
        raster.neu_firing_time(raster_storage_idx+1:end)=[];
    end
end
disp('Experiment ended successfully!');
