# Supplementary material for: Shaping Neuronal Network Activity by Presynaptic Mechanisms
Source: PLoS Comput Biol. 2015 Sep 15;11(9):e1004438. doi: 10.1371/journal.pcbi.1004438 (PMC4570815; doi:10.1371/journal.pcbi.1004438)
Supplement: S1 Software — A readme file, included in the archive, briefly describes the general flow of the simulation. The demo scripts included in the archive reproduce the effects of asynchronous release on neuronal network activity as demonstrated in Fig 2. The code is written in Matlab and requires the Matlab programming environment (version 7.3, The Mathworks Inc.). (ZIP) [file pcbi.1004438.s007.zip › model_calcium_to_probability.m]

function [ prob ] = model_calcium_to_probability(...
    scaled_calcium, calcium_release_params)

%MODEL_CALCIUM_TO_PROBABILITY
%transfer scaled calcium to effective calcium
effective_calcium=zeros(length(scaled_calcium),1);

switch calcium_release_params.calcium_release_prob_mode
    case 1 %first exponential and then linear
        larger_than=scaled_calcium>calcium_release_params.calcium_linearity_threshold;
        effective_calcium(larger_than)=scaled_calcium(larger_than).*calcium_release_params.calcium_linearity_slope...
            + calcium_release_params.calcium_linear_intersect;
        effective_calcium(~larger_than)=scaled_calcium(~larger_than).^calcium_release_params.calcium_cooperativity;
    case 2 %first linear and then exponential
        larger_than=scaled_calcium>calcium_linearity_threshold;
        effective_calcium(larger_than)=scaled_calcium(larger_than).^calcium_release_params.calcium_cooperativity...
            + calcium_release_params.calcium_linear_intersect;
        effective_calcium(~larger_than)=scaled_calcium(~larger_than).*calcium_release_params.calcium_linearity_slope;
    case 3 %sigmoidal as in Kochubey 2011 - not good
        effective_calcium=atan(scaled_calcium) + pi/2;
    case 4 %sigmoidal as in Kochubey 2011 - option 2
        %for release mode 4 only: piecewise sigmoidal function parameters
        alpha=3.1534;  delta=0.8541;  chi=340;   beta=0.2024;
        smaller_than_1um=scaled_calcium<1;
        effective_calcium(smaller_than_1um)=...
            exp(alpha.*scaled_calcium(smaller_than_1um)).*delta;
        effective_calcium(~smaller_than_1um)=...
            (1-exp(-beta.*(scaled_calcium(~smaller_than_1um)-1))).*chi...
            + calcium_release_params.larger_than_shift;
    case 5 %kochubei derived sigmoidal fit
        effective_calcium= 10.^(7.11./(1 + exp(0.0388 - 2.2.*log10(scaled_calcium))) - 3.47);
    case 6 %kochubei derived sigmoidal fit (WT version) relating to peak firing rate
        %make changes to see if it works
       
                prob= (calcium_release_params.mode6.a ...
                    ./(1 + exp(-(calcium_release_params.mode6.b.*log10(scaled_calcium) + calcium_release_params.mode6.c)))...
                    + calcium_release_params.mode6.d);
        
    case 7 %same as 6 - increase release probability as predefine ranage by exponantailly growing function
       %IMPORTANT: uses all the constants of mode6!

      prob= max([(calcium_release_params.mode6.a ...
                    ./(1 + exp(-(calcium_release_params.mode6.b.*log10(scaled_calcium) + calcium_release_params.mode6.c)))...
                    + calcium_release_params.mode6.d)...
                    (calcium_release_params.mode7.a ...
                    ./(1 + exp(-(calcium_release_params.mode7.b.*log10(scaled_calcium) + calcium_release_params.mode7.c)))...
                    + calcium_release_params.mode7.d)],[],2);
                    
end

%translate effective calcium to release probability
if (calcium_release_params.calcium_release_prob_mode~=6 && ...
     calcium_release_params.calcium_release_prob_mode~=7)
    prob=effective_calcium./calcium_release_params.calcium_effective_scale;
end

end
