# Supplementary material for: Shaping Neuronal Network Activity by Presynaptic Mechanisms
Source: PLoS Comput Biol. 2015 Sep 15;11(9):e1004438. doi: 10.1371/journal.pcbi.1004438 (PMC4570815; doi:10.1371/journal.pcbi.1004438)
Supplement: S1 Software — A readme file, included in the archive, briefly describes the general flow of the simulation. The demo scripts included in the archive reproduce the effects of asynchronous release on neuronal network activity as demonstrated in Fig 2. The code is written in Matlab and requires the Matlab programming environment (version 7.3, The Mathworks Inc.). (ZIP) [file pcbi.1004438.s007.zip › model_dynamic_RRP_repleneshing_tau.m]

function [ current_tau ] = model_dynamic_RRP_repleneshing_tau(max_RRP_repleneshing_k,calcium,Kd, calcium_effect_mode)
%from voets, 2000

%make sure we want the calcium impact
if ~exist('calcium_effect_mode','var') || any(calcium_effect_mode==[0,1]) %0,1 = calcium affects priming
    current_k=(max_RRP_repleneshing_k.*calcium)./(calcium + Kd);
else %2 = no effect
    basal_calcium = 0.05; %um
    current_k=(max_RRP_repleneshing_k.*basal_calcium)./(basal_calcium + Kd);
end
current_tau=1./current_k;

end
