# Supplementary material for: Shaping Neuronal Network Activity by Presynaptic Mechanisms
Source: PLoS Comput Biol. 2015 Sep 15;11(9):e1004438. doi: 10.1371/journal.pcbi.1004438 (PMC4570815; doi:10.1371/journal.pcbi.1004438)
Supplement: S1 Software — A readme file, included in the archive, briefly describes the general flow of the simulation. The demo scripts included in the archive reproduce the effects of asynchronous release on neuronal network activity as demonstrated in Fig 2. The code is written in Matlab and requires the Matlab programming environment (version 7.3, The Mathworks Inc.). (ZIP) [file pcbi.1004438.s007.zip › model_initialize.m]

%check if experiment is running
try
    context;
    fprintf('Initializing Experiment...');
catch
    disp('running main.m');
    main %if it isn't running then run it
    return
end
%% Initialize Experiment
MATLAB_version = 2012;
vrns= version; ver_new = strfind(vrns,'2012');
if isempty(ver_new),ver_new = strfind(vrns,'2013'); end
if isempty(ver_new),ver_new = strfind(vrns,'2014'); end
if isempty(ver_new),ver_new = strfind(vrns,'2015'); end
if isempty(ver_new),MATLAB_version = 2010; end
%intialize random seeds
if any(MATLAB_version == [2012,2013,2014,2015])
    rng('shuffle')
    RandStream.setGlobalStream(RandStream('mt19937ar','seed',sum(100*clock)));%requires matlab 2009 and up
else
    RandStream.setDefaultStream(RandStream('mt19937ar','seed',sum(100*clock)));
end

%initialize display figure
if display_state
    close all
    fig1=figure;
    %make figure full size
    screen_size = get(0, 'ScreenSize');
    set(fig1, 'Position', [0 0 screen_size(3) screen_size(4) ] );
    subplot_rows=2;
    colormap(hot)
    do_drawnow=0;
    if save_display_gif
        display_frame_couter = 1;
        pos = get(gcf, 'Position');
        width = pos(3); height = pos(4);
        display_mov = zeros(height-1, width-1, 1, save_display_Nframes, 'uint8');
        f = getframe(gcf);
        [display_mov(:,:,1,1), display_map] = rgb2ind(f.cdata, 256, 'nodither');
        clear f pos width height
    end
end

%spread neurons on surface and assign to (Nx2 location matrix)
neu_location=rand(N,2).*repmat(MEA_Dims,N,1);

%calculate distances and assign to (NXN distances upper triangular matrix)
Max_dist=sqrt(sum(MEA_Dims.^2));
distance_mat=pdist(neu_location,'euclidean'); %calculate distance of every pair
distance_mat=single(squareform(distance_mat)); %matrix form of the pair distances

%note: connectivity matix is: row = from, column = to, i.e in CM(2,1) = 1
%it means that there is a directed connection from neuron 2 to neuron 1

if any(Connectivity_type==[3,4])
    %choose degree for each neuron
    neu_degree_vec = generate_powerlaw_sequence(max_deg,min_deg,C,N )';
    C=sum(neu_degree_vec);
    if multiple_synapses_per_pair
        %multiple synapses
        C_M=C*max_same_pair_connections*0.5;
    else
        %single synapses
        C_M=C;
    end
end

if any(Connectivity_type==[1,3])
    %determine connections based on PDF decreasing by the square of the
    %distance and assign to (NXN connections (binary) matrix  (sparse))
    %   create distance based weights:
    distance_weight=(Max_dist-distance_mat); %.^2; %is monotone so ^2 doesn't change anything
    distance_weight(logical(eye(size(distance_weight))))=0; %ignore unity line (no auto-connectivity)
    distance_weight=distance_weight./max(distance_weight(:)); %normalize to [0,1]
    % 1=minimal distance and 0=maximal distance
    
    %  make connection matrix: !!see plotting comments at the bottom!!
    connection_mat=distance_weight+(randn(N,N)*distance_noise_factor); %add scaled gaussian noise to distance distribution
    
    if Connectivity_type==1
        [~,idx]=sort(connection_mat(:), 'descend'); %~ operator requires matlab 2009 and up (can replace with temp variable)
        connection_mat=(logical(zeros(N,N)));
        connection_mat(idx(1:C))=true; % pick C highest values and generate connections (lower distance + higher rand value)
    else %=3
        [~,IDX]=sort(connection_mat, 2, 'descend'); %~ operator requires matlab 2009 and up (can replace with temp variable)
        mat_copy=connection_mat;
        connection_mat=(logical(zeros(N,N)));
        for from_idx=1:N
            connection_mat(from_idx,IDX(from_idx,1:neu_degree_vec(from_idx)))=true;
        end
        
    end
    
    
elseif any(Connectivity_type==[2,4])
    %alternative connection matrix
    [min_dist, min_dist_ind] = sort(distance_mat');
    
    %remove auto-connectivity
    min_dist = min_dist(2:end,:);
    min_dist_ind = min_dist_ind(2:end,:);
    
    %now add the rewire by equalizing the distances artificially
    min_dist = min_dist + rewire_p*(repmat(mean(min_dist),N-1,1) - min_dist);
    
    
    %detemine connectivity by exponentially diverted coin toss
    neu_edge_p = exppdf(min_dist,dist_factor)*dist_factor;
    neu_edges = binornd(clust_factor*ones(N-1,N), neu_edge_p);
    
    %maintain exit degree for each neuron
    [~, sort_edge_ind] = sort(neu_edges,'descend');
    if Connectivity_type==2
        
        sort_edge_ind = sort_edge_ind(1:deg,:);
        sort_edge_ind_con = sort_edge_ind + repmat([0:N-1:(N-1)^2],deg,1);
        min_dist_ind_con = min_dist_ind(sort_edge_ind_con(:));
        ind_mat = repmat([1:N], deg,1);
        
        connection_mat = logical(full(sparse(min_dist_ind_con(:), ind_mat(:), ones(N*deg,1),N,N)));
    else %it's specifically 4
        connection_mat= logical(zeros(N,N));
        for neu_ind= 1:N
            neu_sort_edge_ind_con = sort_edge_ind(1:neu_degree_vec(neu_ind),neu_ind);
            neu_min_dist_ind_con = min_dist_ind(neu_sort_edge_ind_con,neu_ind);
            connection_mat(neu_min_dist_ind_con,neu_ind) = 1;
        end
    end
    clear min_dist min_dist_ind* neu_edge_p neu_edges sort_edge_ind* ind_mat
end


%generate indices for the previous matrix and store in (CX1 connections matrix indices)
connection_indices_vec_log=connection_mat(:);

%make a matrix (C,2) of indices for each pre-post pair
%where each row is a pair and column 1 is pre and column 2 is post
[connection_indices_pre_post(:,1),connection_indices_pre_post(:,2)] = ...
    ind2sub([N,N],find(connection_indices_vec_log));

%add multiple connections (synapses) for pre-post pairs
% temporary calculations
permutated_connection_indices=randperm(C*(max_same_pair_connections)); %make scrambled list of all possible connections
[~,idx]= sort(permutated_connection_indices); %sort scrambled list (meaningless result) %matlab 2009 and up
connection_multi_mat=zeros(C,(max_same_pair_connections)); %make matrix of all possible unitary connections over all possible multi connections
connection_multi_mat(idx(1:C_M))=1; %make randomly selected C_M connections true

%generate weight distribution
switch Weight_params.mode
    case 1 %uniform
        weight_distribution = (rand(C,max_same_pair_connections));
        vesicle_quantal_voltage = Weight_params.mode1.vesicle_quantal_voltage;
    case 2 %upper bounded log normal
        weight_distribution = (lognrnd(Weight_params.mode2.mu,Weight_params.mode2.sigma,C,max_same_pair_connections));
        %weight_distribution = weight_distribution./max(weight_distribution(:)); %upper bound = 1
        while max(weight_distribution(:))>Weight_params.mode2.max_mV
            exceeding_idx=weight_distribution>Weight_params.mode2.max_mV;
            weight_distribution(exceeding_idx)=lognrnd(Weight_params.mode2.mu,Weight_params.mode2.sigma,sum(exceeding_idx(:)),1);
        end
        %Important: determine the vesicle quantal voltage.
        %0.1471 is release probability when considering only fast calcium
        %0.75 is the "average" baseline RRP level
        %4.75 is the 3.66 avg. epsp from huettner 1988 (from cultures) divided by
        %the avg. 0.77
        vesicle_quantal_voltage=Weight_params.mode2.average_epsp/(Weight_params.mode2.fast_ca_pr*standard_RRP*Weight_params.mode2.average_baseline_RRP*multi_synapse_EPSP_reduction_ratio);
end

%
connection_multi_weight=connection_multi_mat.*weight_distribution.*max_connection_weight; %give random weight to each multi connection
connection_multi_weight=sum(connection_multi_weight,2); %sum over multi connections for each neuron - assumes similarity for all pre-synapses in a given neuron

% initialize and store results
connection_weight_mat=zeros(N,N); %initialize matrix containing the summed connection weights
connection_weight_mat(connection_indices_vec_log)=connection_multi_weight; %insert summed weights into matrix in the location of the unitary connections
connections_mat=uint8(connection_mat); %initialize connections_mat, like connection_mat but keeps the number of connections as well
connections_vec=sum(connection_multi_mat,2); %vector of the individual multi synapse number
connections_mat(connection_indices_vec_log)= connections_vec; %Again, like connection_mat but keeps the number of connections per neuron pair
connection_weight_maximum=double(connections_mat).*max_connection_weight; %stores the maximum summed connection weight per pair (for plasticity)
connection_weight_maximum=connection_weight_maximum(connection_indices_vec_log); %vectorize

%remove temporary variables
clear permutated_connection_indices connection_multi_mat connection_multi_weight

% initialize the following to initial values
% NX1 excitatory/inhibitory flag (1 or -1);
inihibitory_neu_num=N*inhibitory_neuron_ratio;
inibitory_multplier_vec=ones(N,1);
inibitory_multplier_vec(1:inihibitory_neu_num)=-1;
vesicle_quantal_voltage=(vesicle_quantal_voltage.*inibitory_multplier_vec); %already precalculate which neuron is inhibitory

% NX1 membrane voltage vector
neu_voltage=ones(N,1)*standard_voltage;

% NX1 membrane RRP vector
neu_RRP=ones(N,NSyn)*standard_RRP*0.8;

% NX1 membrane UPP vector
neu_UPP=ones(N,NSyn)*standard_UPP*0.8;

% NX1 membrane RP vector
neu_RP=ones(N,NSyn)*standard_RP*0.8;

% NX1 axonal output vector
neu_output=zeros(N,1);

% NX1 neuronal refractory period vector
neu_refractory_count=zeros(N,1);

% NX1 which neurons are currently firing
curr_firing_neu=logical(zeros(N,1));

if n_saved_neurons > 0
    %takes neurons randomly from the distribution of in- and out- degree
    avg_deg = mean([sum(connection_mat,1); sum(connection_mat,2)']);
    %get the distribution of degrees
    deg_hist_vec = linspace(min(avg_deg),max(avg_deg),n_saved_neurons);
    deg_hist_cell = hist_XY(avg_deg,[1:N],deg_hist_vec);
    %check that it is possible to remove neurons below presefines
    %percentile
    if length(avg_deg(avg_deg >= prctile(avg_deg, min_deg_percentile))) < n_saved_neurons
        %change percentile
        min_deg_percentile = round( (1 - n_saved_neurons/N)*100 );
        disp(sprintf('More neurons than predefined percentile. New percentile:%d\n',min_deg_percentile));
    end
    %remove cells below predefined percentile
    deg_hist_cell = deg_hist_cell(deg_hist_vec >= prctile(avg_deg, min_deg_percentile));
    %remove cells with no entry
    not_is_empty = cellfun(@(x) ~isempty(x),deg_hist_cell);
    deg_hist_cell = deg_hist_cell(not_is_empty);
    %now randomize and choose a neuron from each bin
    deg_hist_cell = cellfun(@(x) x(randperm(length(x))), deg_hist_cell,'UniformOutput',0);
    saved_neurons = cellfun(@(x) x(1),deg_hist_cell);
    %now if there not enough saved neurons, randomly complete the rest
    deg_hist_remain_cell = cellfun(@(x) x(2:end), deg_hist_cell, 'UniformOutput',0);
    not_is_empty2 = cellfun(@(x) ~isempty(x),deg_hist_remain_cell);
    deg_hist_remain_cell = deg_hist_remain_cell(not_is_empty2);
    deg_hist_remain_vec = cell2mat(deg_hist_remain_cell);
    if (MATLAB_version == 2012)
        deg_hist_remain_vec = deg_hist_remain_vec(randperm(length(deg_hist_remain_vec),n_saved_neurons - sum(not_is_empty)));
    else
        tmp_rand_vec = randperm(length(deg_hist_remain_vec));
        deg_hist_remain_vec = deg_hist_remain_vec(tmp_rand_vec(1:n_saved_neurons - sum(not_is_empty)));
    end
    %add remaining neurons to the rest
    saved_neurons = [saved_neurons; deg_hist_remain_vec];
    saved_neurons_deg = avg_deg(saved_neurons)';
    %now sort by average degree
    [saved_neurons_deg, saved_neurons_deg_ind] = sort(saved_neurons_deg);
    saved_neurons = saved_neurons(saved_neurons_deg_ind);
    %save neuron identity
    raster.saved_neurons = saved_neurons;
    raster.saved_neurons_deg = saved_neurons_deg;
    clear deg_hist_* not_is_empty* avg_deg saved_neurons_deg_ind
end

%saves the amount of neurons determined
raster.RRPs=zeros((save_RRP_neurons == 1)*(n_saved_neurons - 1) + 1,ceil(T/save_time_resolution_ms),'single');
raster.UPPs=zeros((save_UPP_neurons == 1)*(n_saved_neurons - 1) + 1,ceil(T/save_time_resolution_ms),'single');
raster.RPs=zeros((save_RP_neurons == 1)*(n_saved_neurons - 1) + 1,ceil(T/save_time_resolution_ms),'single');
raster.CA2=zeros((save_CA2_neurons == 1)*(n_saved_neurons - 1) + 1,ceil(T/save_time_resolution_ms),'single');
raster.prob=zeros((save_prob_neurons == 1)*(n_saved_neurons - 1) + 1,ceil(T/save_time_resolution_ms),'single');
raster.neu_output=zeros((save_neu_output == 1)*(n_saved_neurons - 1) + 1,ceil(T/save_time_resolution_ms),'single');
raster.output_param_time_ms = zeros(1,ceil(T/save_time_resolution_ms),'single');

% calcium
switch calcium_release_params.calcium_release_prob_mode
    case 1 %first exponential and then linear
        calcium_release_params.calcium_linear_intersect=calcium_release_params.calcium_linearity_threshold^calcium_release_params.calcium_cooperativity...
            - calcium_release_params.calcium_linearity_threshold*calcium_release_params.calcium_linearity_slope;
    case 2 %first linear and then exponential
        calcium_release_params.calcium_linear_intersect=calcium_release_params.calcium_linearity_threshold*calcium_release_params.calcium_linearity_slope...
            - calcium_release_params.calcium_linearity_threshold^calcium_release_params.calcium_cooperativity;
    case 3 %sigmoidal as in Kochubey 2011 - bad
        calcium_release_params.calcium_linear_intersect=[];
    case 4 %sigmoidal as in Kochubey 2011 - option 2
        calcium_release_params.calcium_linear_intersect=[];
        calcium_release_params.larger_than_shift=exp(calcium_release_params.alpha)*calcium_release_params.delta; %for connecting the two exponentials
    case 5 %kochubei derived sigmoidal fit
        calcium_release_params.calcium_linear_intersect=[];
    case 6 %kochubei derived sigmoidal fit (WT version) relating to peak firing rate
        %calcium_release_params.calcium_linear_intersect=[];
    case 7 %same as 6
        %
end
if (calcium_release_params.calcium_release_prob_mode ~= 6 &&...
        calcium_release_params.calcium_release_prob_mode ~= 7)
    %integrate 5 ms of fast and slow calcium levels after a single AP
    steps=5; %recent 5
    calcium_release_params.calcium_effective_scale=1;
    cf=zeros(steps,1); %fast calcium
    cs=zeros(steps,1); %slow calcium
    p=zeros(steps,1);
    cf(1)=fast_calcium_max;
    cs(1)=slow_calcium_AP_influx;
    for c_idx=1:steps
        if c_idx>1
            cf(c_idx)=cf(c_idx-1)-cf(c_idx-1)/calcium_fast_efflux_tau;
            cs(c_idx)=cs(c_idx-1)-cs(c_idx-1)/calcium_slow_efflux_tau;
        end
        p(c_idx)= model_calcium_to_probability(cf(c_idx) + cs(c_idx) + basal_calcium,calcium_release_params);
    end
    %calculate proper scaling factor for release probability
    % calcium_effective_scale=(sum(c) + basal_calcium*steps)/single_AP_prob;
    calcium_release_params.calcium_effective_scale=sum(p)/single_AP_prob;
    clear steps cf cs p
else
    %mode 6
    calcium_release_params.calcium_effective_scale=1;
    calcium_release_params.mode6.a=1;
    calcium_release_params.mode6.b=2.35;
    calcium_release_params.mode6.c=-0.78;
    calcium_release_params.mode6.d=0;
    f=@(x) (1/(1 + exp(-(calcium_release_params.mode6.b.*log10(x) + calcium_release_params.mode6.c))));
    new_a=(calcium_release_params.mode6.p_max-calcium_release_params.mode6.p_basal)/ ...
        (f(fast_calcium_max+slow_calcium_max+basal_calcium) -...
        f(basal_calcium));
    new_d=calcium_release_params.mode6.p_basal-f(basal_calcium)*new_a;
    calcium_release_params.mode6.a=new_a;
    calcium_release_params.mode6.d=new_d;
    clear new_a new_d
    
    calcium_release_params.mode7.f_original = @(scaled_calcium) ...
        (calcium_release_params.mode6.a ./ ...
        (1+exp(-(calcium_release_params.mode6.b .* log10(scaled_calcium)+...
        calcium_release_params.mode6.c)))+...
        calcium_release_params.mode6.d);
    calcium_release_params.mode7.a = 1;%ratio of increase in release probability
    calcium_release_params.mode7.b = 10;%uM
    calcium_release_params.mode7.c = 4;%uM
    calcium_release_params.mode7.d = 0;
    calcium_release_params.mode7.f_async = @(scaled_calcium) ...
        (calcium_release_params.mode7.a./...
        (1+exp(-(calcium_release_params.mode7.b .* log10(scaled_calcium)...
        +calcium_release_params.mode7.c)))...
        +calcium_release_params.mode7.d);
    calcium_release_params.mode7.ca_to = 2;
    calcium_release_params.mode7.max_async_pr = calcium_release_params.mode7.f_original(calcium_release_params.mode7.ca_to);
    new_prob_a = (calcium_release_params.mode7.max_async_pr - calcium_release_params.mode6.p_basal)./...
        (calcium_release_params.mode7.f_async(fast_calcium_max+slow_calcium_max+basal_calcium)...
        - calcium_release_params.mode7.f_async(basal_calcium));
    new_prob_d=calcium_release_params.mode6.p_basal-calcium_release_params.mode7.f_async(basal_calcium)*new_prob_a;
    calcium_release_params.mode7.a = new_prob_a;
    calcium_release_params.mode7.d = new_prob_d;
    clear new_prob_a new_prob_d
end

%initialize slow and fast calcium pools
neu_calcium_slow=zeros(N,1);
neu_calcium_fast=zeros(N,1);


%% raster plot storage
if nargout>0
    raster_storage_idx=0; %intialize storage pointer
    %estimate amount of total spiking events
    estimated_total_spikes=N*(T/1000)*estimated_avg_neuron_hz;
    %initialize vector maintaining firing neuron id
    raster.neu_firing_id=uint16(zeros(1,estimated_total_spikes));
    %initialize vector maintaining firing times
    raster.neu_firing_time=uint32(zeros(1,estimated_total_spikes));
end
if do_experiment
    %if running an experiment, this will prevent it from ending prematurely:
    Exp.StopExperiment=false;
    fprintf('Running experiment. ');
end


fprintf('done.\n');
