# Supplementary material for: Shaping Neuronal Network Activity by Presynaptic Mechanisms
Source: PLoS Comput Biol. 2015 Sep 15;11(9):e1004438. doi: 10.1371/journal.pcbi.1004438 (PMC4570815; doi:10.1371/journal.pcbi.1004438)
Supplement: S1 Software — A readme file, included in the archive, briefly describes the general flow of the simulation. The demo scripts included in the archive reproduce the effects of asynchronous release on neuronal network activity as demonstrated in Fig 2. The code is written in Matlab and requires the Matlab programming environment (version 7.3, The Mathworks Inc.). (ZIP) [file pcbi.1004438.s007.zip › model_load_default_params.m]

function [ p ] = model_load_default_params( modifier )
%MODEL_LOAD_DEFAULT_PARAMS %Loads default parameters together with external
%parameters

if nargin<1
    modifier=[];
end
%size
p.MEA_Dims           = s_var(modifier,'MEA_Dims',[100,100]); %MEA dimensions in arbitrary units
p.N                  = s_var(modifier,'N',800);              %number of neurons
p.NSyn               = s_var(modifier,'NSyn',1);              %number (max?) synapses per neuron
p.multi_synapse_EPSP_reduction_ratio = s_var(modifier,'multi_synapse_EPSP_reduction_ratio',1);%reduction by X in EPSP size
p.T                  = s_var(modifier,'T', 10000);%6600000);         %length of experiment in ms
p.dismiss_inhibitory = s_var(modifier,'dismiss_inhibitory',false); %shut down output from inhibitory neurons


%conectivity
%types:
%1. Original
%2. exponential physical distance bias (constant degree)
%3. small world - degree wise
%4. exponential physical distance bias and small world degree wise
p.Connectivity_type=s_var(modifier,'Connectivity_type',4);
p.Connectivity_ratio=s_var(modifier,'Connectivity_ratio',0.05); %out of all possible connections (ln. 31, 43)
p.inhibitory_neuron_ratio=s_var(modifier,'inhibitory_neuron_ratio',0.3); %how many of the neurons should be inhibitory
p.max_connection_weight=s_var(modifier,'max_connection_weight',1); %maximal_connection_weight
p.distance_noise_factor = s_var(modifier,'distance_noise_factor',0.15);%reduces the effect of distance on connection probability for connectivity type 1
p.clust_factor = s_var(modifier,'clust_factor',5); %supposed to ensure that every neuron would find at least one edge
p.rewire_p = s_var(modifier,'rewire_p',0); %a specific of the distance based connectivity (modes 2,4)
p.max_deg = s_var(modifier,'max_deg',400); %for the small world pareto distribution (modes 3,4)
p.min_deg = s_var(modifier,'min_deg',2); %for the small world pareto distribution (modes 3,4)
p.multiple_synapses_per_pair = s_var(modifier,'multiple_synapses_per_pair',false);%Use multiple synapses between neuron pairs
p.max_multiple_same_pair_connections = s_var(modifier,'max_multiple_same_pair_connections',20);%maximal post synaptic connections from a single pair of neurons (ln. 55)
p.average_multiple_same_pair_connections = s_var(modifier,'average_multiple_same_pair_connections',10);%average number of pair connections (ln. 55)

%Weights
p.Weight_params.mode = s_var(modifier,'Weight_params.mode',2); %1 is uniform distribution, 2 is upperbounded log-normal, 3 is exponential, 4 is power law (exp = - 1.5) (3,4 not implemented yet)
p.Weight_params.mode2.mu = s_var(modifier,'Weight_params.mode2.mu',-0.8735); %median = exp(mu) 0.17 is derived from song et al. 2005
p.Weight_params.mode2.sigma = s_var(modifier,'Weight_params.mode2.sigma',1.0264);
p.Weight_params.mode2.max_mV = s_var(modifier,'Weight_params.mode2.max_mV',10);
p.Weight_params.mode2.average_epsp = s_var(modifier,'Weight_params.mode2.average_epsp',4.75); %4.75 is the 3.66 avg. epsp from huettner 1988 (from culures) divided by the target avg. 0.77 mV
p.Weight_params.mode2.fast_ca_pr = s_var(modifier,'Weight_params.mode2.fast_ca_pr',0.1471);%0.1471 is release probability when considering only fast calcium
p.Weight_params.mode2.average_baseline_RRP = s_var(modifier,'Weight_params.mode2.average_baseline_RRP',0.8);%0.8 is the "average" baseline RRP level

%Voltage
p.standard_voltage = s_var(modifier,'standard_voltage',-70); %steady state membrane voltage (mV)
p.max_voltage = s_var(modifier,'max_voltage',50); %maximal membrane voltage (mv)
p.hyper_polarize_voltage = s_var(modifier,'hyper_polarize_voltage',-77); %hyper polarized voltage(mv)
p.action_potential_threshold = s_var(modifier,'action_potential_threshold',-30); %mv
p.voltage_tau = s_var(modifier,'voltage_tau',52); %membranal voltage decay tau (ms)
p.voltage_noise_SD = s_var(modifier,'voltage_noise_SD',0); % (recent=1.4) membranal gaussian noise level
p.voltage_noise_max_SD = s_var(modifier,'voltage_noise_max_SD',4); % (recent=4) maximum +-SD for gaussian noise
p.refractory_period = s_var(modifier,'refractory_period',3); %refractory time (ms)


%Calcium
%two pools of presynaptic calcium to imitate a double exponent process /two
%compartmental model with sharp local (fast) calcium transients
p.fast_calcium_max = s_var(modifier,'fast_calcium_max',13.6); %uM %Kochubey 2011, indicates a 10 to 1 ratio
p.slow_calcium_max = s_var(modifier,'slow_calcium_max',1.36); %uM
p.slow_calcium_AP_influx = s_var(modifier,'slow_calcium_AP_influx',0.5); %uM per action potential %Helmchen (Sackman), 1997 and Muller (Schnegenburger) 2007

%Different calcium to release modes:
%1:first exp and then linear 2: first linear and then exp (original mode)3: sigmoidal as in Kochubey 2011 (not good) 4: also sigmoidal (better) 5:kochubei derived sigmoidal fit 6:kochubei derived sigmoidal fit (WT version) relating to peak firing rate
p.calcium_release_params.calcium_release_prob_mode = s_var(modifier,'calcium_release_params.calcium_release_prob_mode',6);
p.calcium_release_params.calcium_linearity_threshold = s_var(modifier,'calcium_release_params.calcium_linearity_threshold',2);%in uM; the transition from cooperative to linear response to calcium conc. [for mode 1,2]
p.calcium_release_params.calcium_linearity_slope = s_var(modifier,'calcium_release_params.calcium_linearity_slope',1);%the slope of the linear phase of the release probability transfer function [for mode 1,2]
p.calcium_release_params.calcium_cooperativity = s_var(modifier,'calcium_release_params.calcium_cooperativity',2); %the exponent [for mode 1,2]

p.calcium_impact = s_var(modifier,'calcium_impact',1); %the relationship between increase in calcium and the release probability transfer function (1=100%)
p.calcium_fast_efflux_tau = s_var(modifier,'calcium_fast_efflux_tau',1); %tau of fast calcium efflux (ms) %Kochubey 2011, sub ms decay of local calcium (microdomain)
p.calcium_slow_efflux_tau = s_var(modifier,'calcium_slow_efflux_tau',31); %tau of slow calcium efflux (ms)%Muller (Schnegenburger) 2007 using CNS calyx of held
p.basal_calcium = s_var(modifier,'basal_calcium',0.05); %in uM; steady state calcium level in presynaptic neurons
p.Kd = s_var(modifier,'Kd',2.3); %2.3 %Dissociation constant of "calcium sensor" affecting RRP refill (uM) (Voets, 2000)
p.RRP_dynamic_repleneshing_both_calcium_types = s_var(modifier,'RRP_dynamic_repleneshing_both_calcium_types',true);%which cacicum pools affect the sensor (false=only slow, true= slow & fast)
%for calcium release mode 6 only: release probabilities
p.calcium_release_params.mode6.p_max = s_var(modifier,'calcium_release_params.mode6.p_max',0.15); %0.15 %at 15 uM calcium (max)
p.calcium_release_params.mode6.p_basal_perRRPpool = s_var(modifier,'calcium_release_params.mode6.p_basal_perRRPpool',7.5*(10^-4));%7.5*(10^-4) %at 0.05 uM calcium (basal) (ln. 137)
%dynamic calcium efflux tau
p.dynamic_fast_ca_efflux = s_var(modifier,'fast_ca_dynamic_tau',0); % boolean, does ca affect fast calcium tau
p.dynamic_slow_ca_efflux = s_var(modifier,'slow_ca_dynamic_tau',0); % boolean, does ca affect slow calcium tau
p.fast_ca_dynamic_tau = s_var(modifier,'fast_ca_dynamic_tau',3);% tau, increase rate of fast efflux
p.slow_ca_dynamic_tau = s_var(modifier,'slow_ca_dynamic_tau',0.3); % tau, increase rate of slow efflux
p.fast_ca_dynamic_max_ratio = s_var(modifier,'fast_ca_dynamic_max_ratio',10); % max increase in ratio between original tau and ca-enhanced tau
p.slow_ca_dynamic_max_ratio = s_var(modifier,'slow_ca_dynamic_max_ratio',10); % max increase in ratio between original tau and ca-enhanced tau
%effects of calcium in the axon terminal
p.calcium_effect_mode = s_var(modifier,'calcium_effect_mode',0); %0 = no effect; 1 = release indifferent to calcium; 2 = same as 1 and also priming is indifferent to calcium

%vesicle pools
p.standard_RRP = s_var(modifier,'standard_RRP',10); %RRP vesicle quanta, hippocampal system (Rizzoli, 2005)
p.standard_UPP = s_var(modifier,'standard_UPP',20); %Recycling vesicle quanta,hippocampal system (Rizzoli, 2005)
p.standard_RP = s_var(modifier,'standard_RP',170); %RP vesicle quanta,hippocampal system (Rizzoli, 2005)
p.vesicles_released_per_AP = s_var(modifier,'vesicles_released_per_AP',1); %how many vesicles should be released per AP (usually 1) (ln. 113)

p.single_vesicle_max_RRP_repleneshing_k = s_var(modifier, 'single_vesicle_max_RRP_repleneshing_k',(55/(75))/1000); %maximal single vesicle flow rate to RRP based on voets, 2000 (75 basal SRP and SRP in fF, 55 rmax 1/s, 1000 ms) (ln. 120)

p.UPP_repleneshing_tau = s_var(modifier,'UPP_repleneshing_tau',30000); %30000% in ms (Ashery et al., 2000 )
p.RP_repleneshing_tau = s_var(modifier,'RP_repleneshing_tau',50000); %RP repleneshing tau (ms)

%saving single-neuron parameters
p.min_deg_percentile = s_var(modifier,'min_deg_percentile',50);%save neuronswith connectivity greater than a pre-defined TH
p.n_saved_neurons = s_var(modifier,'n_saved_neurons',10);%save the cellular parameters of a sub group of neurons
p.save_RRP_neurons = s_var(modifier,'save_RRP_neurons',0);%save the RRP for selected neurons
p.save_RP_neurons = s_var(modifier,'save_RP_neurons',0);%save the RP for selected neurons
p.save_UPP_neurons = s_var(modifier,'save_UPP_neurons',0);%save the UPP for selected neurons
p.save_CA2_neurons = s_var(modifier,'save_CA2_neurons',0);%save the calcium for selected neurons
p.save_prob_neurons = s_var(modifier,'save_prob_neurons',0);%save the calcium for selected neurons
p.save_neu_output = s_var(modifier,'save_neu_output',0);%save the neuron vesicle output
p.save_time_resolution_ms = s_var(modifier,'save_time_resolution_ms',1);%save the parameters every X ms

%plotting
p.display_state = s_var(modifier,'display_state',true);%plot model in real time
p.ratio_firing_drawnow = s_var(modifier,'ratio_firing_drawnow',0.08);%range  [0,1] - force redraw when when a certain portion of neurons fire at the same time
p.ms_drawnow = s_var(modifier,'ms_drawnow',300); %amount of ms between redraws
p.raster_length = s_var(modifier,'raster_length',1501); %length in time the raster displays

%saving the display as gif movie
p.save_display_gif = s_var(modifier, 'save_display_gif', false);
p.save_display_Nframes = s_var(modifier, 'save_display_Nframes', 200);
p.save_display_mov_filename = s_var(modifier, 'save_display_mov_filename',  'save_model_run.gif');

%Run experiment
p.do_experiment = s_var(modifier,'do_experiment',false);  %check! : is include_plasticity on or off?
p.Exp.type = s_var(modifier,'Exp.type',1); %1=normal experiment 2=Learning Experiment


% Raster Saving
p.estimated_avg_neuron_hz = s_var(modifier,'estimated_avg_neuron_hz',5); %what we assume the average firing rate is.
% serves for initializing the raster plot storage.

end


function value = s_var(modifier,field_string,default_value)
found_value=false;

div_loc=strfind(field_string,'.');
if isempty(div_loc)
    if isfield(modifier,field_string)
        value=modifier.(field_string);
        found_value=true;
    end
elseif length(div_loc)==1
    field_one=field_string(1:div_loc-1);
    field_two=field_string(div_loc+1:end);
    if isfield(modifier,field_one)&& isfield(modifier.(field_one),field_two)
        value=modifier.(field_one).(field_two);
        found_value=true;
    end
elseif length(div_loc)==2
    field_one=field_string(1:div_loc(1)-1);
    field_two=field_string(div_loc(1)+1:div_loc(2));
    field_three=field_string(div_loc(2)+1:end);
    if isfield(modifier,field_one)&& isfield(modifier.(field_one),field_two) && isfield(modifier.(field_one).(field_two),field_three)
        value=modifier.(field_one).(field_two).(field_three);
        found_value=true;
    end
end
if found_value
    fprintf('Loading modified %s parameter \n', field_string);
else
    value=default_value;
end
end
