# Supplementary material for: Shaping Neuronal Network Activity by Presynaptic Mechanisms
Source: PLoS Comput Biol. 2015 Sep 15;11(9):e1004438. doi: 10.1371/journal.pcbi.1004438 (PMC4570815; doi:10.1371/journal.pcbi.1004438)
Supplement: S1 Software — A readme file, included in the archive, briefly describes the general flow of the simulation. The demo scripts included in the archive reproduce the effects of asynchronous release on neuronal network activity as demonstrated in Fig 2. The code is written in Matlab and requires the Matlab programming environment (version 7.3, The Mathworks Inc.). (ZIP) [file pcbi.1004438.s007.zip › model_manage_display.m]

%should we display anthing?
if display_state
    
    %plot raster
    subplot(subplot_rows,2,2)
    firing_idx=find(curr_firing_neu);
    num_firing=length(firing_idx);
    %plot current action potentials at the current time in raster
    %!notice the time is relative to the current time frame. e.g. if the time frame is 3000 ms,we plot in
    %at x=2000 at t=2000,5000,8000...!
    plot(ones(num_firing,1)*(mod(t-1,raster_length)+1),firing_idx,'.k','MarkerSize',1);
    ylim([1,N]); %limit y axis to number on neurons
    xlim([1,raster_length]);% limit x axis to specified raster time frame
    if mod(t,raster_length)
        hold on
    else %clean the raster plot if we reached the specified time frame
        cla
    end
    
    % Is the firing rate above threshold or is it time to draw anyway or is
    % there a stimulation now?
    if sum(curr_firing_neu)>N*ratio_firing_drawnow || ~mod(t,ms_drawnow) 
        title(['Raster, t= ',num2str(t), ' ms']); %add title for the raster plot
        %plot model variables
        subplot(subplot_rows,2,1)
        %plot neuronal output
        any_release = neu_output~=0;
        plot(find(any_release),abs(neu_output(any_release)/vesicle_quantal_voltage(1)),'*');
        hold on
        ylim([0,standard_RRP]) %limit y axis to maximal RRP size
        %plot the relative total calcium level in the same subplot
        plot(scaled_calcium.*standard_RRP./calcium_molar_ub,'+g');
        %plot the relative RP pool in the same subplot
        plot(neu_RP(:,1)./standard_RP.*standard_RRP,'.m');
        %plot the relative UPP pool in the same subplot
        plot(neu_UPP(:,1)./standard_UPP.*standard_RRP,'.k');
        %plot the RRP pool in the same subplot
        plot(neu_RRP(:,1),'.r');
        %put a legend with no bounding box
        if any(any_release)
            legend('output','Ca^{2+}','RP','UPP','RRP','Location','northoutside','Orientation','horizontal');
            %if the above call fails. It is probably due to the matlab
            %version. This was tested only on 2015a. Try this:
%           legend('output','Ca^{2+}','RP','UPP','RRP','Location','West');
            
        end
        hold off        
        %plot neuronal voltage on 2D surface (the MEA)
        subplot(subplot_rows,2,3)
        scatter(neu_location(:,1),neu_location(:,2), 10,neu_voltage,'filled');
        set(gca,'CLim',[standard_voltage,max_voltage]);
        set(gca,'Color',[0.1,0.25,0.4]);
        colorbar %add color bar
        %we should redraw now. (used further down in the code)
        do_drawnow=1;
        if save_display_gif
            if display_frame_couter < save_display_Nframes
                f = getframe(gcf);
                display_mov(:,:,1,display_frame_couter) = rgb2ind(f.cdata, display_map, 'nodither');
                display_frame_couter = display_frame_couter+1;
            end
            if display_frame_couter == save_display_Nframes
                imwrite(display_mov, display_map, save_display_mov_filename, 'DelayTime', 0, 'LoopCount', inf);
            end
        end
    end
    
    %should we redraw now?
    if do_drawnow
        drawnow
        do_drawnow=0;
        %work around
        subplot(subplot_rows,2,1), hold off,cla
    end
   
end
