# Supplementary material for: Shaping Neuronal Network Activity by Presynaptic Mechanisms
Source: PLoS Comput Biol. 2015 Sep 15;11(9):e1004438. doi: 10.1371/journal.pcbi.1004438 (PMC4570815; doi:10.1371/journal.pcbi.1004438)
Supplement: S1 Software — A readme file, included in the archive, briefly describes the general flow of the simulation. The demo scripts included in the archive reproduce the effects of asynchronous release on neuronal network activity as demonstrated in Fig 2. The code is written in Matlab and requires the Matlab programming environment (version 7.3, The Mathworks Inc.). (ZIP) [file pcbi.1004438.s007.zip › model_manage_exp.m]

switch Exp.type
    %------------------------------------------------------%
    case 1 %"normal" experiment - modify certain parameters for different conditions
        if t==0 %initialization call
            %defaults:
            Exp.title = 'Asynchronous release';
            
            fprintf(sprintf('\nThis experiment examines the changes in: %s\n',  Exp.title));
            
            Exp.switch_to_1=30*60*1000 + 1;% 
            Exp.baseline_switch=[1];%

            %slow calcium
            calcium_slow_efflux_tau = 31;
            Exp.calcium_slow_efflux_tau = 31;
            Exp.slow_ratio_vec =   [1 2];
            slow_tau_vec = 31*Exp.slow_ratio_vec;
            fprintf(sprintf('\ncalcium_slow_efflux_tau values to be tested:%.2f %.2f \n\n',...
                slow_tau_vec(1), slow_tau_vec(2) ));
            
            %fast calcium
            calcium_fast_efflux_tau = 1;
            Exp.calcium_fast_efflux_tau = 1;
            Exp.fast_ratio_vec =  [1 2];
            fast_tau_vec = 1*Exp.fast_ratio_vec;
            fprintf(sprintf('\ncalcium_fast_efflux_tau values to be tested:%.2f %.2f \n\n',...
                fast_tau_vec(1), fast_tau_vec(2) ));
           
            %switch to basline condition
        elseif any(t==Exp.baseline_switch)
            %restore default values
            fprintf(sprintf('Switching to baseline mode. t = %d sec\n',floor(t/1000)));
            i_ = 1;
            slow_ratio =  Exp.slow_ratio_vec(i_);
            calcium_slow_efflux_tau =  Exp.calcium_slow_efflux_tau*slow_ratio;
            fast_ratio =  Exp.fast_ratio_vec(i_);
            calcium_fast_efflux_tau =  Exp.calcium_fast_efflux_tau*fast_ratio;
            
            %switch to condition 1
        elseif t==Exp.switch_to_1
            fprintf(sprintf('Switching to 1st condition. t = %d sec\n',floor(t/1000)));
            i_ = 2;
            slow_ratio =  Exp.slow_ratio_vec(i_);
            calcium_slow_efflux_tau =  Exp.calcium_slow_efflux_tau*slow_ratio;
            fast_ratio =  Exp.fast_ratio_vec(i_);
            calcium_fast_efflux_tau =  Exp.calcium_fast_efflux_tau*fast_ratio;
            
  
        elseif ~mod(t,60000)
            fprintf('\n*');
        elseif ~mod(t,2000)
            fprintf('.');
        end
        
        %------------------------------------------------------%
        %------------------------------------------------------%
        %------------------------------------------------------%
        %------------------------------------------------------%
        
    case 2 %Learning experiment
    % not implemented at this moment    
       
end
