# Supplementary material for: Shaping Neuronal Network Activity by Presynaptic Mechanisms
Source: PLoS Comput Biol. 2015 Sep 15;11(9):e1004438. doi: 10.1371/journal.pcbi.1004438 (PMC4570815; doi:10.1371/journal.pcbi.1004438)
Supplement: S1 Software — A readme file, included in the archive, briefly describes the general flow of the simulation. The demo scripts included in the archive reproduce the effects of asynchronous release on neuronal network activity as demonstrated in Fig 2. The code is written in Matlab and requires the Matlab programming environment (version 7.3, The Mathworks Inc.). (ZIP) [file pcbi.1004438.s007.zip › model_params_new.m]

%check if experiment is running
try
    context;
    fprintf('Loading Parameters...');
catch
    disp('running main.m');
    main %if it isn't running then run it
    return
end

%load default parameters mixed with specified parameters
if nargin<1
    external_params=[];
end
p = model_load_default_params( external_params );

MEA_Dims=p.MEA_Dims; %MEA dimensions in arbitrary units
N = p.N;       %number of neurons
NSyn = p.NSyn; %number (max) of synapses per axon
multi_synapse_EPSP_reduction_ratio = p.multi_synapse_EPSP_reduction_ratio;%reduction by X in EPSP size
T = p.T; %length of experiment in ms
dismiss_inhibitory=p.dismiss_inhibitory; %tali adds

% Connectivity
%types:
%1. Original
%2. exponential physical distance bias (constant degree)
%3. small world - degree wise
%4. exponential physical distance bias and small world degree wise
Connectivity_type=p.Connectivity_type;

if any(Connectivity_type==[1,3])
    C=N*N*p.Connectivity_ratio; %number of total connection pairs (if N=800 then C=32,000)
end
inhibitory_neuron_ratio=p.inhibitory_neuron_ratio; %how many of the neurons should be inhibitory
max_connection_weight=p.max_connection_weight; %maximal_connection_weight
distance_noise_factor=p.distance_noise_factor; %reduces the effect of distance on connection probability for connectivity type 1

if any(Connectivity_type==[2,4])
    dist_factor = 0.5*sqrt(sum(MEA_Dims.^2));
    clust_factor = p.clust_factor;%supposed to ensure that every neuron would find at least one edge
    rewire_p = p.rewire_p;
    C = N*N*p.Connectivity_ratio;
end

if any(Connectivity_type==[3,4])
    max_deg=p.max_deg; %400
    min_deg=p.min_deg;
end
%Use multiple synapses between neuron pairs
multiple_synapses_per_pair=p.multiple_synapses_per_pair;
if multiple_synapses_per_pair
    %multiple synapses
    max_same_pair_connections=p.max_same_pair_connections; %maximal post synaptic connections from a single pair of neurons
    C_M=C*max_same_pair_connections*p.average_multiple_same_pair_connections; %number of total connections including multiple synapses in each pair
else
    %single synapses
    max_same_pair_connections=1;
    C_M=C;
end

% Weights
Weight_params.mode=p.Weight_params.mode; %1 is uniform distribution, 2 is upperbounded log-normal, 3 is exponential, 4 is power law (exp = - 1.5)
Weight_params.mode2.mu=p.Weight_params.mode2.mu;%log(0.83); %median = exp(mu) 0.17 is derived from song et al. 2005
Weight_params.mode2.sigma=p.Weight_params.mode2.sigma;%0.5; %this requires more sensitivity (and or perhaps more connectivity)
Weight_params.mode2.max_mV=p.Weight_params.mode2.max_mV;
Weight_params.mode2.average_epsp = p.Weight_params.mode2.average_epsp; %4.75 is the 3.66 avg. epsp from huettner 1988 (from culures) divided by the target avg. 0.77 mV
Weight_params.mode2.fast_ca_pr = p.Weight_params.mode2.fast_ca_pr ; %0.1471 is release probability when considering only fast calcium
Weight_params.mode2.average_baseline_RRP = p.Weight_params.mode2.average_baseline_RRP; %0.8 is the "average" baseline RRP level

% Voltage
standard_voltage=p.standard_voltage; %steady state membrane voltage
max_voltage=p.max_voltage;     %maximal membrane voltage
hyper_polarize_voltage=p.hyper_polarize_voltage; %hyper polarized voltage
action_potential_threshold=p.action_potential_threshold; %mV
voltage_tau=p.voltage_tau; %membranal voltage decay tau in ms 
voltage_noise_SD=p.voltage_noise_SD; % (recent=1.4) membranal gaussian noise level
voltage_noise_max_SD=p.voltage_noise_max_SD; % (recent=4) maximum +-SD for gaussian noise
refractory_period=p.refractory_period; %refractory time in ms

% Calcium
%two pools of presynaptic calcium to imitate a double exponent process
fast_calcium_max=p.fast_calcium_max; %uM 
slow_calcium_max=p.slow_calcium_max; %uM
slow_calcium_AP_influx=p.slow_calcium_AP_influx; %uM per action potential

%Different calcium to release modes:
%1:first exp and then linear 2: first linear and then exp (original mode)3: sigmoidal as in
%Kochubey 2011 (not good) 4: also sigmoidal (better) 5:kochubei derived sigmoidal fit
% 6:kochubey derived sigmoidal fit (WT version) relating to peak firing rate
calcium_release_params.calcium_release_prob_mode=p.calcium_release_params.calcium_release_prob_mode; 
calcium_release_params.calcium_linearity_threshold=p.calcium_release_params.calcium_linearity_threshold; %in uM; the transition from cooperative to linear response to calcium conc. [for mode 1,2]
calcium_release_params.calcium_linearity_slope=p.calcium_release_params.calcium_linearity_slope; %the slope of the linear phase of the release probability transfer function [for mode 1,2]
calcium_release_params.calcium_cooperativity=p.calcium_release_params.calcium_cooperativity; %the exponent [for mode 1,2]
%
calcium_impact=p.calcium_impact; %the relationship between increase in calcium and the release probability transfer function (1=100%)
% calcium_influx_tau=1.35; %tau describing the calcium influx in relation to maximum calcium (ms)
calcium_fast_efflux_tau=p.calcium_fast_efflux_tau; %tau of fast calcium efflux (ms)
calcium_slow_efflux_tau=p.calcium_slow_efflux_tau; %tau of slow calcium efflux (ms)
basal_calcium=p.basal_calcium;%in uM; steady state calcium level in presynaptic neurons
%dynamic efflux tau
dynamic_fast_ca_efflux = p.dynamic_fast_ca_efflux;%boolean
dynamic_slow_ca_efflux = p.dynamic_slow_ca_efflux;%boolean
baseline_calcium_fast_efflux_tau = calcium_fast_efflux_tau;
baseline_calcium_slow_efflux_tau = calcium_slow_efflux_tau;
fast_ca_dynamic_tau = p.fast_ca_dynamic_tau;%[Calcium]
slow_ca_dynamic_tau = p.slow_ca_dynamic_tau;%[Calcium]
fast_ca_dynamic_max_ratio = p.fast_ca_dynamic_max_ratio;
slow_ca_dynamic_max_ratio = p.slow_ca_dynamic_max_ratio;

%
calcium_molar_lb=basal_calcium; % steady state scaled calcium (uM)
calcium_molar_ub=fast_calcium_max+slow_calcium_max+basal_calcium; % maximal scaled calcium (uM)

%for calcium release mode 6 only: release probabilities 
calcium_release_params.mode6.p_max=p.calcium_release_params.mode6.p_max;%0.15;%0.15; %at 15 uM calcium (max)
calcium_release_params.mode6.p_basal=p.calcium_release_params.mode6.p_basal_perRRPpool/p.standard_RRP; %at 0.05 uM calcium (basal)
%
Kd=p.Kd; %Dissociation constant of "calcium sensor" affecting RRP refill (uM) (Voets, 2000)
RRP_dynamic_repleneshing_both_calcium_types = p.RRP_dynamic_repleneshing_both_calcium_types; %which cacicum pools affect the sensor (false=only slow, true= slow & fast)
%effects of calcium in the axon terminal
calcium_effect_mode = p.calcium_effect_mode; %0 = normal mode; 1 = release indifferent to calcium; 2 = same as 1 and also priming is indifferent to calcium

% Vesicle Pools
standard_RRP=p.standard_RRP; %RRP vesicle quanta, hippocampal system (Rizzoli, 2005)
standard_UPP=p.standard_UPP;%Recycling vesicle quanta,hippocampal system (Rizzoli, 2005)
standard_RP=p.standard_RP; %RP vesicle quanta,hippocampal system (Rizzoli, 2005)
single_AP_prob=p.vesicles_released_per_AP/standard_RRP; % usually 1 vesicle released per AP !!not relevant for mode 6!!

max_RRP_repleneshing_k=p.single_vesicle_max_RRP_repleneshing_k*standard_RRP; %establish max vesicle flow to RRP in relation to RRP size

UPP_repleneshing_tau=p.UPP_repleneshing_tau;% in ms (Ashery et al., 2000 )
RP_repleneshing_tau=p.RP_repleneshing_tau; %RP repleneshing tau (ms)
%scale RRP depleneshing tau according to steady state requirements
RRP_depleneshing_tau=model_dynamic_RRP_repleneshing_tau(max_RRP_repleneshing_k,calcium_molar_lb,Kd)*(standard_RRP/standard_UPP);
UPP_depleneshing_tau=UPP_repleneshing_tau*(standard_UPP/standard_RP);

%saving single neuron parameters
min_deg_percentile = p.min_deg_percentile;
n_saved_neurons = p.n_saved_neurons;
save_RRP_neurons = p.save_RRP_neurons;
save_RP_neurons = p.save_RP_neurons;
save_UPP_neurons = p.save_UPP_neurons;
save_CA2_neurons = p.save_CA2_neurons;
save_prob_neurons = p.save_prob_neurons;
save_neu_output = p.save_neu_output;
save_time_resolution_ms = p.save_time_resolution_ms;

%for Weight mode 1
if Weight_params.mode==1
    Weight_params.mode1.vesicle_quantal_voltage=3500 * (N/(C_M*standard_RRP)); % (10 stands for standard_RRP=10
end

%plotting
display_state=p.display_state; %plot model in real time
%force redraw when when a certain portion of neurons fire at the same time
ratio_firing_drawnow=p.ratio_firing_drawnow; %range  [0,1]
ms_drawnow=p.ms_drawnow; %amount of ms between redraws
raster_length=p.raster_length; %3001 %length in time the raster displays

%saving the display as gif movie
save_display_gif = p.save_display_gif;
save_display_Nframes = p.save_display_Nframes;
save_display_mov_filename = p.save_display_mov_filename;

%Run experiment
do_experiment=p.do_experiment; %check! : is include_plasticity on or off?
Exp.type=p.Exp.type; %1=normal experiment 2=Learning Experiment

% Raster Saving
estimated_avg_neuron_hz=p.estimated_avg_neuron_hz; %what we assume the average firing rate is. 
% serves for initializing the raster plot storage.
fprintf('Done loading parameters.\n');
