# Supplementary material for: Shaping Neuronal Network Activity by Presynaptic Mechanisms
Source: PLoS Comput Biol. 2015 Sep 15;11(9):e1004438. doi: 10.1371/journal.pcbi.1004438 (PMC4570815; doi:10.1371/journal.pcbi.1004438)
Supplement: S1 Software — A readme file, included in the archive, briefly describes the general flow of the simulation. The demo scripts included in the archive reproduce the effects of asynchronous release on neuronal network activity as demonstrated in Fig 2. The code is written in Matlab and requires the Matlab programming environment (version 7.3, The Mathworks Inc.). (ZIP) [file pcbi.1004438.s007.zip › model_store_raster.m]

%should we store anthing?
if nargout>0
    
    if ~display_state %if not already calculated
        %Which neurons are currently firing?
        firing_idx=find(curr_firing_neu);
        %How many neurons are currently firing?
        num_firing=length(firing_idx);
    end
    
    %Compute which indices in raster should be updated
    raster_indices=(1:num_firing)+raster_storage_idx;
    %Update raster index to new position
    raster_storage_idx=raster_storage_idx + num_firing;
    %Add currently firing neurons to raster
    raster.neu_firing_id(raster_indices)=firing_idx;
    %Add current time to raster
    raster.neu_firing_time(raster_indices)=t;
end
