# Supplementary material for: Shaping Neuronal Network Activity by Presynaptic Mechanisms
Source: PLoS Comput Biol. 2015 Sep 15;11(9):e1004438. doi: 10.1371/journal.pcbi.1004438 (PMC4570815; doi:10.1371/journal.pcbi.1004438)
Supplement: S1 Software — A readme file, included in the archive, briefly describes the general flow of the simulation. The demo scripts included in the archive reproduce the effects of asynchronous release on neuronal network activity as demonstrated in Fig 2. The code is written in Matlab and requires the Matlab programming environment (version 7.3, The Mathworks Inc.). (ZIP) [file pcbi.1004438.s007.zip › readme.txt]

This document briefly describes the code for the computational model in the paper 
"Shaping neuronal network activity by presynaptic mechanisms" by Ayal Lavi, Omri Perez and Uri Ashery published in PloS Computational Biology journal.
Full information about the model equations and further details regarding the chosen parameters and the output of the simulations can be found in the paper.

The code is written in MATLAB environment (version 7.3, The Mathworks Inc.). 
To quickly orient yourself with running the simulation and setting the parameters, use the ‘call_main.m’ file which calls the main code ‘main.m’ and saves the results upon completion. 

The following explanation describes the general flow of the simulation:
The ‘main’ function runs the primary simulation loop (time resolution is 1 msec) and stores the data in the respective variables. 
- The function receives a parameter struct in order to change the default parameters defined in ‘model_params_new’ script. 
- After initializing the simulation data with ‘model_initialize’, every iteration of the loop begins with checking the experimental condition in ‘model_manage_exp’. 
- Next, the changes in neuronal voltage and synaptic release are calculated and the respective changes in vesicle pools occupation and calcium influx and efflux are taken in account. 
- The changes are then stored and the function returns the raster struct that holds the action potential time for all neurons throughout the simulation.

model_params_new – this script loads the default parameters to simulation variables.

model_manage_exp – this script changes parameters between the different experimental conditions.

model_initialize – this script initialized the simulation data structures, sets up the connectivity and weight matrices and sets the calcium-dependent release.
